# Supplementary material for: Exploring the Determinants of Polypharmacy Prescribing and Dispensing Behaviors in Primary Care for the Elderly—Qualitative Study
Source: Int J Environ Res Public Health. 2023 Jan 12;20(2):1389. doi: 10.3390/ijerph20021389 (PMC9859068; doi:10.3390/ijerph20021389)
Supplement: Supplementary file 1 [file ijerph-20-01389-s001.zip]

Archive with 1 entries (1 files):
- ijerph-2000403-supplementary.pdf
